# Supplementary material for: Effect of Wheat Replacement by Pulse Flours on the Texture, Color, and Sensorial Characteristics of Crackers: Flash Profile Analysis
Source: Int J Food Sci. 2022 Aug 18;2022:2354045. doi: 10.1155/2022/2354045 (PMC9410925; doi:10.1155/2022/2354045)
Supplement: Supplementary Materials — Table S1: Formulation of crackers used in Flash profile analysis and instrumental measurements. In Table S2 there are the dimensions of each cracker formulation. Figure S1.: Crackers made with increasing substitutions of lupin (a) and chickpea (b) flours. Chickpea flour (CH), Lupin flour (LP), 100% Wheat flour- Control (CO). [file 2354045.f1.zip]

Archive with 2 entries (2 files):
- Supplementary.pdf
- v10.1 Supplementary (1).docx
